# Supplementary material for: LncCDH5-3:3 Regulates Apoptosis, Proliferation, and Aggressiveness in Human Lung Cancer Cells
Source: Cells. 2022 Jan 23;11(3):378. doi: 10.3390/cells11030378 (PMC8834634; doi:10.3390/cells11030378)
Supplement: Supplementary file 1 [file cells-11-00378-s001.zip]

Archive with 1 entries (1 files):
- cells-1484317-supplementary.pdf
